# Supplementary material for: Clp protease and antisense RNA jointly regulate the global regulator CarD to mediate mycobacterial starvation response
Source: eLife. 2022 Jan 26;11:e73347. doi: 10.7554/eLife.73347 (PMC8820732; doi:10.7554/eLife.73347)
Supplement: Figure 1—source data 1. [file elife-73347-fig1-data1.xlsx]

## Sheet: Figure 1A
Numerical data for Figure 1A
Sample	0 h				0.5 h				1 h
	replicate 1	replicate 2	replicate 3	Mean	replicate 1	replicate 2	replicate 3	Mean	replicate 1	replicate 2	replicate 3	Mean
Starve	1.1	1.05	0.86	1.00333	3.46	2.64	2.23	2.77667	6.76	6.37	5.16	6.09667
H2O2	1.1	1.05	0.86	1.00333	1.69	1.65	1.45	1.59667	2.87	2.48	2.83	2.72667
MMS	1.1	1.05	0.86	1.00333	1.46	1.54	1.19	1.39667	2.14	1.68	1.93	1.91667
CIP	1.1	1.05	0.86	1.00333	3.73	3.14	2.91	3.26	4.26	3.89	4.63	4.26
