# Supplementary material for: Clp protease and antisense RNA jointly regulate the global regulator CarD to mediate mycobacterial starvation response
Source: eLife. 2022 Jan 26;11:e73347. doi: 10.7554/eLife.73347 (PMC8820732; doi:10.7554/eLife.73347)
Supplement: Figure 4—source data 1. [file elife-73347-fig4-data1.xlsx]

## Sheet: Figure 4A
Numerical data for Figure 4A
Sample	replicate 1	replicate 2	replicate 3	Mean
mc2155_MEP	1	0.91	1.09	1
ΔsigF_MEP	0.76	0.87	0.99	0.873333
mc2155_MSP	9.48	9.09	9.3	9.29
ΔsigF_MSP	0.028	0.035	0.043	0.0353333
