# Supplementary material for: Clp protease and antisense RNA jointly regulate the global regulator CarD to mediate mycobacterial starvation response
Source: eLife. 2022 Jan 26;11:e73347. doi: 10.7554/eLife.73347 (PMC8820732; doi:10.7554/eLife.73347)
Supplement: Figure 5—source data 1. [file elife-73347-fig5-data1.xlsx]

## Sheet: Figure 5B
Numerical data for Figure 5B
Sample	replicate 1	replicate 2	replicate 3	Mean	p-value ( t-test)	Significance
PUCP	19.13	20.65	24.5	21.4267	N/A	N/A
PUCPmut	81.61	82.05	83.42	82.36	0.000298981	***
