# Supplementary material for: Clp protease and antisense RNA jointly regulate the global regulator CarD to mediate mycobacterial starvation response
Source: eLife. 2022 Jan 26;11:e73347. doi: 10.7554/eLife.73347 (PMC8820732; doi:10.7554/eLife.73347)
Supplement: Figure 5—source data 2. [file elife-73347-fig5-data2.xlsx]

## Sheet: Figure 5C
Numerical data for Figure 5C
Sample	replicate 1	replicate 2	replicate 3	Mean	p-value ( t-test)	Significance
control	1.08	0.85	1.13	1.02	N/A	N/A
ascarDOE	0.312	0.32	0.26	0.297333	0.00944059	**
control	0.97	0.94	0.8	0.903333	0.437601	n.s.
ascarDKD	2.28	2.48	1.97	2.24333	0.00320826	**
